# Supplementary material for: Effects of maternal poor ovarian response on the reproductive endocrine profiles of the next generation: a prospective cohort study in China
Source: Hum Reprod Open. 2025 Mar 28;2025(2):hoaf019. doi: 10.1093/hropen/hoaf019 (PMC12080958; doi:10.1093/hropen/hoaf019)
Supplement: hoaf019_Supplementary_Data [file hoaf019_supplementary_data.zip]

Archive with 1 entries (1 files):
- Supplemental-Tables-post adjudication clean.docx
